# Supplementary material for: Assessment of miRNAs as transcriptional regulators in respiratory syncytial virus infection through computational analysis and molecular docking studies
Source: PLoS One. 2026 Mar 30;21(3):e0345571. doi: 10.1371/journal.pone.0345571 (PMC13035128; doi:10.1371/journal.pone.0345571)
Supplement: S1 Data — (XLSX) [file pone.0345571.s001.xlsx]

## Sheet: Sheet1
microRNA	RNAHybrid_length	RNAHybrid_Energy	RNAHybrid_Start_site	RNAHybrid_End_site	miRanda_lenght	miRanda_Total_energy	miRanda_start_site	miRanda_end_site	miRanda_Score	Gene
hsa-miR-4739	25	-40.8	5442	5467						G
hsa-miR-939-5p	24	-40.3	4109	4133
hsa-miR-4742-3p	23	-36.8	2121	2144						N
hsa-miR-4787-3p	24	-36.5	1893	1917						N
hsa-miR-6728-5p	23	-36.5	4110	4133
hsa-miR-6870-5p	19	-36.4	5519	5538						G
hsa-miR-6893-3p	22	-36.2	14021	14043						L
hsa-miR-4728-3p	25	-36.1	1898	1923						N
hsa-miR-6784-5p	20	-36.1	4927	4947						G
hsa-miR-6793-5p	22	-35.4	4916	4938						G
hsa-miR-1268b	20	-35.2	5236	5256						G
hsa-miR-6803-5p	22	-35.2	3157	3179
hsa-miR-6837-3p	23	-35.2	1891	1914						N
hsa-miR-6756-5p	23	-35.1	5508	5531						G
hsa-miR-1587	20	-34.9	5081	5101						G
hsa-miR-6752-5p	22	-34.9	5463	5485						G
hsa-miR-6759-3p	22	-34.8	9444	9466						L
hsa-miR-4651	20	-34.7	4918	4938						G
hsa-miR-5787	20	-34.7	4926	4946						G
hsa-miR-638	25	-34.7	2817	2842						P
hsa-miR-658	25	-34.7	8454	8479
hsa-miR-3620-5p	22	-34.6	5084	5106						G
hsa-miR-4750-5p	22	-34.6	5453	5475						G
hsa-miR-6792-5p	21	-34.6	4929	4950						G
hsa-miR-1268a	18	-34.3	5333	5351						G
hsa-miR-3147	24	-34.3	7873	7897						M2
hsa-miR-637	24	-34.3	7763	7787						M2
hsa-miR-3127-3p	22	-34.1	6081	6103						F
hsa-miR-3184-3p	23	-34.1	1839	1862						N
hsa-miR-4685-5p	26	-34.1	5458	5484						G
hsa-miR-4763-3p	24	-34.1	4932	4956						G
hsa-miR-296-3p	22	-34	5443	5465						G
hsa-miR-4726-3p	22	-34	12224	12246						L
hsa-miR-7161-3p	28	-34	7804	7832						M2
hsa-miR-3064-5p	21	-33.9	5926	5947						F
hsa-miR-6889-5p	23	-33.9	4114	4137
hsa-miR-10392-3p	24	-33.8	1892	1916						N
hsa-miR-4632-5p	23	-33.8	7662	7685						M2
hsa-miR-6724-5p	23	-33.8	2098	2121						N
hsa-miR-3189-5p	25	-33.7	1887	1912						N
hsa-miR-6765-5p	25	-33.7	6559	6584						F
hsa-miR-6882-3p	24	-33.7	1894	1918						N
hsa-miR-1226-5p	26	-33.6	5460	5486						G
hsa-miR-449c-5p	25	-33.6	3274	3299						M
hsa-miR-1972	22	-33.5	6862	6884						F
hsa-miR-4741	23	-33.5	614	637
hsa-miR-6089	24	-33.5	5665	5689						F
hsa-miR-612	25	-33.5	3459	3484						M
hsa-miR-760	20	-33.5	11820	11840						L
hsa-miR-1296-5p	22	-33.4	2020	2042						N
hsa-miR-619-3p	24	-33.4	7563	7587
hsa-miR-6798-3p	21	-33.4	1894	1915						N
hsa-miR-6836-3p	21	-33.4	1894	1915						N
hsa-miR-12120	26	-33.3	6087	6113						F
hsa-miR-4649-3p	21	-33.3	1564	1585						N
hsa-miR-2392	20	-33.2	5521	5541						G
hsa-miR-6824-5p	22	-33.2	5448	5470						G
hsa-miR-1183	27	-33.1	12465	12492						L
hsa-miR-6751-5p	23	-33.1	5349	5372						G
hsa-miR-7114-3p	21	-33.1	10789	10810						L
hsa-miR-1470	21	-33	1892	1913						N
hsa-miR-615-5p	22	-33	5503	5525						G
hsa-miR-1915-5p	22	-32.9	1886	1908						N
hsa-miR-197-3p	22	-32.9	10787	10809						L
hsa-miR-197-3p(a)					11	-18.13	11413	11424	148	L
hsa-miR-4440	22	-32.9	5081	5103						G
hsa-miR-4506	20	-32.9	4120	4140
hsa-miR-5572	21	-32.9	12496	12517						L
hsa-miR-5572(a)					17	-18.87	4906	4923	143	G
hsa-miR-128-1-5p	23	-32.8	2111	2134						N
hsa-miR-3141	19	-32.8	5460	5479						G
hsa-miR-6744-3p	23	-32.8	2828	2851						P
hsa-miR-6749-5p	22	-32.8	5461	5483						G
hsa-miR-762	22	-32.8	12632	12654						L
hsa-miR-3166	23	-32.7	6075	6098						F
hsa-miR-3934-3p	22	-32.7	7854	7876						M2
hsa-miR-4525	21	-32.7	10706	10727						L
hsa-miR-661	24	-32.7	3464	3488						M
hsa-miR-6774-5p	25	-32.7	2813	2838						P
hsa-miR-6861-5p	22	-32.7	4114	4136
hsa-miR-3059-5p	24	-32.6	4179	4203
hsa-miR-4269	21	-32.6	6966	6987						F
hsa-miR-4640-5p	23	-32.6	7258	7281						F
hsa-miR-6133	19	-32.6	5454	5473						G
hsa-miR-9899	22	-32.6	10787	10809						L
hsa-miR-6734-5p	23	-32.5	4041	4064
hsa-miR-6777-5p	23	-32.5	3493	3516						M
hsa-miR-6863	23	-32.5	8401	8424
hsa-miR-2278	22	-32.4	376	398	21	-28.06	373	394	167	NS1
hsa-miR-6081	24	-32.4	7256	7280	18	-28.24	7249	7267	156	F
hsa-miR-6805-3p	23	-32.4	1898	1921						N
hsa-miR-6805-3p(a)					9	-18.03	13102	13111	146	L
hsa-miR-4486	17	-32.3	3470	3487						M
hsa-miR-508-5p	23	-32.3	7785	7808						M2
hsa-miR-508-5p(a)					18	-20.23	14283	14301	153	L
hsa-miR-5088-5p	24	-32.3	5460	5484						G
hsa-miR-597-3p	23	-32.3	5947	5970						F
hsa-miR-6754-5p	22	-32.3	10096	10118						L
hsa-miR-6786-3p	23	-32.3	10788	10811						L
hsa-miR-6859-3p	23	-32.3	1894	1917						N
hsa-miR-6859-3p(a)					19	-20.98	1902	1921	148	N
hsa-miR-3085-5p	25	-32.2	2120	2145						N
hsa-miR-324-3p	23	-32.2	2114	2137						N
hsa-miR-381-3p	22	-32.2	7779	7801						M2
hsa-miR-4327	19	-32.2	4549	4568	15	-28.38	4548	4563	162
hsa-miR-4717-5p	22	-32.2	10783	10805						L
hsa-miR-4722-5p	23	-32.2	4943	4966						G
hsa-miR-2277-5p	24	-32.1	11699	11723						L
hsa-miR-6762-5p	23	-32.1	383	406						NS1
hsa-miR-6790-5p	23	-32.1	4843	4866						G
hsa-miR-6790-5p(a)					17	-19.55	1154	1171	152	N
hsa-miR-6790-5p(1)					20	-19.19	3623	3643	149	M
hsa-miR-6798-5p	23	-32.1	4918	4941						G
hsa-miR-125a-5p	24	-32	14018	14042						L
hsa-miR-296-5p	21	-32	1895	1916						N
hsa-miR-4706	25	-32	12493	12518						L
hsa-miR-5589-5p	21	-32	7276	7297						F
hsa-miR-5589-5p(a)					12	-19.89	11093	11105	145	L
hsa-miR-6779-3p	21	-32	2019	2040						N
hsa-miR-6822-3p	24	-32	1894	1918						N
hsa-miR-1182	23	-31.9	3415	3438						M
hsa-miR-4507	20	-31.9	5084	5104						G
hsa-miR-4701-3p	20	-31.9	4554	4574
hsa-miR-4701-3p(a)					16	-20.86	4918	4934	157	G
hsa-miR-4717-3p	21	-31.9	11486	11507						L
hsa-miR-4717-3p(a)					19	-20.44	12489	12508	154	L
hsa-miR-512-5p	23	-31.9	6133	6156						F
hsa-miR-601	22	-31.9	5461	5483						G
hsa-miR-6746-5p	22	-31.9	792	814						NS2
hsa-miR-7110-3p	22	-31.9	1894	1916						N
hsa-miR-7110-3p(a)					14	-20.34	12215	12229	153	L
hsa-miR-8089	24	-31.9	4917	4941	19	-26.48	4924	4943	148	G
hsa-miR-3689a-5p	22	-31.8	6857	6879						F
hsa-miR-3689b-5p	22	-31.8	6857	6879						F
hsa-miR-3689e	22	-31.8	6857	6879						F
hsa-miR-3978	24	-31.8	3553	3577						M
hsa-miR-4734	22	-31.8	5164	5186						G
hsa-miR-608	25	-31.8	3333	3358						M
hsa-miR-608(a)					16	-18.99	7648	7664	147	M2
hsa-miR-652-5p	25	-31.8	1580	1605						N
hsa-miR-6803-3p	22	-31.8	9444	9466						L
hsa-miR-4646-3p	21	-31.7	12999	13020						L
hsa-miR-6732-3p	23	-31.7	2019	2042	19	-28.77	2018	2037	166	N
hsa-miR-6732-5p	20	-31.7	945	965						NS2
hsa-miR-6796-5p	23	-31.7	13823	13846						L
hsa-miR-6799-5p	20	-31.7	6571	6591						F
hsa-miR-6811-5p	22	-31.7	6086	6108						F
hsa-miR-6848-5p	23	-31.7	5466	5489						G
hsa-miR-887-3p	22	-31.7	2831	2853						P
hsa-miR-1180-3p	22	-31.6	5926	5948						F
hsa-miR-1538	23	-31.6	5175	5198						G
hsa-miR-23a-5p	22	-31.6	6849	6871						F
hsa-miR-23a-5p(a)					8	-20.12	5431	5439	141	G
hsa-miR-4757-5p	23	-31.6	1900	1923						N
hsa-miR-5194	22	-31.6	5463	5485						G
hsa-miR-639	23	-31.6	3466	3489						M
hsa-miR-6763-5p	19	-31.6	4939	4958						G
hsa-miR-6773-3p	22	-31.6	1888	1910						N
hsa-miR-6846-5p	22	-31.6	4925	4947						G
hsa-miR-8069	23	-31.6	3334	3357						M
hsa-miR-8069					22	-21.74	5343	5365	152	G
hsa-miR-892c-3p	22	-31.6	3021	3043						P
hsa-miR-4649-5p	24	-31.5	5238	5262						G
hsa-miR-4761-3p	21	-31.5	7772	7793	18	-22.41	7778	7796	157	M2
hsa-miR-5090	23	-31.5	2615	2638						P
hsa-miR-659-3p	22	-31.5	5443	5465						G
hsa-miR-6785-5p	22	-31.5	4063	4085
hsa-miR-1202	21	-31.4	2095	2116						P
hsa-miR-4479	22	-31.4	7266	7288						F
hsa-miR-4518	26	-31.4	12400	12426						L
hsa-miR-5192	22	-31.4	4942	4964						G
hsa-miR-6720-5p	23	-31.4	12223	12246						L
hsa-miR-6743-5p	22	-31.4	7663	7685						M2
hsa-miR-6806-5p	24	-31.4	6857	6881						F
hsa-miR-3944-3p	23	-31.3	11005	11028						L
hsa-miR-4743-5p	23	-31.3	7256	7279						F
hsa-miR-4776-3p	23	-31.3	2813	2836						P
hsa-miR-4776-3p(a)					18	-20.53	2911	2929	145	P
hsa-miR-6775-5p	25	-31.3	5456	5481						G
hsa-miR-6836-5p	22	-31.3	6068	6090						F
hsa-miR-6857-3p	21	-31.3	1915	1936						N
hsa-miR-92a-1-5p	23	-31.3	597	620
hsa-miR-92a-1-5p(a)					20	-26.3	607	627	171
hsa-miR-3620-3p	22	-31.2	2019	2041						N
hsa-miR-3677-5p	22	-31.2	1652	1674						N
hsa-miR-3922-5p	23	-31.2	1655	1678						N
hsa-miR-4665-3p	26	-31.2	6057	6083						F
hsa-miR-4691-5p	23	-31.2	1652	1675						N
hsa-miR-4695-5p	22	-31.2	6066	6088						F
hsa-miR-4707-5p	23	-31.2	6097	6120						F
hsa-miR-5699-5p	22	-31.2	9968	9990						L
hsa-miR-6737-5p	21	-31.2	4114	4135
hsa-miR-6737-5p(a)					11	-23.48	7654	7665	152	M2
hsa-miR-6757-5p	22	-31.2	4112	4134
hsa-miR-6825-5p	22	-31.2	6567	6589						F
hsa-miR-8073	22	-31.2	7264	7286						F
hsa-miR-8077	22	-31.2	14469	14491						L
hsa-miR-1343-5p	22	-31.1	7255	7277						F
hsa-miR-4489	21	-31.1	3316	3337						M
hsa-miR-6511b-5p	24	-31.1	7664	7688						M2
hsa-miR-6736-5p	21	-31.1	9556	9577						L
hsa-miR-6736-5p(a)					18	-26.14	4919	4937	151	G
hsa-miR-6782-5p	25	-31.1	11467	11492						L
hsa-miR-6842-5p	22	-31.1	86	108
hsa-miR-6842-5p(a)					15	-18.58	10698	10713	150	L
hsa-miR-99b-3p	22	-31.1	12235	12257						L
hsa-miR-12119	25	-31	4131	4156
hsa-miR-12119					23	-21.96	4104	4127	154
hsa-miR-30c-1-3p	22	-31	4512	4534
hsa-miR-3135a	22	-31	2120	2142	18	-23.94	2117	2135	155	N
hsa-miR-4446-3p	22	-31	3339	3361						M
hsa-miR-4721	22	-31	4109	4131
hsa-miR-4726-5p	23	-31	2092	2115						N
hsa-miR-502-5p	21	-31	7290	7311	19	-18.55	7295	7314	152	F
hsa-miR-6510-3p	21	-31	1655	1676						N
hsa-miR-6726-5p	21	-31	4113	4134
hsa-miR-6741-5p	22	-31	3262	3284						M
hsa-miR-6743-3p	23	-31	10787	10810						L
hsa-miR-6801-3p	20	-31	1899	1919						N
hsa-miR-6801-3p(a)					17	-19.8	1644	1661	150	N
hsa-miR-6849-5p	23	-31	6576	6599						F
hsa-miR-6858-5p	22	-31	7862	7884	21	-26.65	7861	7882	144	M2
hsa-miR-7847-3p	21	-31	5460	5481						G
hsa-miR-8075	24	-31	1180	1204						N
hsa-miR-1228-5p	21	-30.9	10698	10719						L
hsa-miR-1910-5p	21	-30.9	1840	1861						N
hsa-miR-3190-5p	20	-30.9	1563	1583						N
hsa-miR-4498	22	-30.9	2106	2128						N
hsa-miR-4685-3p	22	-30.9	1891	1913						N
hsa-miR-5001-5p	24	-30.9	5461	5485						G
hsa-miR-6763-3p	21	-30.9	9444	9465						L
hsa-miR-6772-5p	22	-30.9	1187	1209						N
hsa-miR-6791-5p	22	-30.9	6085	6107						F
hsa-miR-6813-5p	23	-30.9	4113	4136
hsa-miR-6817-5p	24	-30.9	13888	13912						L
hsa-miR-6840-5p	24	-30.9	2814	2838						P
hsa-miR-2467-5p	23	-30.8	14580	14603						L
hsa-miR-2467-5p(a)					20	-18.61	4103	4123	147
hsa-miR-3120-5p	21	-30.8	11007	11028						L
hsa-miR-3652	18	-30.8	2089	2107						N
hsa-miR-3689d	22	-30.8	13129	13151						L
hsa-miR-382-5p	22	-30.8	4936	4958						G
hsa-miR-4758-5p	23	-30.8	5925	5948						F
hsa-miR-4758-5p(a)					10	-20.06	5438	5448	143	G
hsa-miR-6069	21	-30.8	1898	1919						N
hsa-miR-6789-5p	24	-30.8	7255	7279						F
hsa-miR-6862-3p	24	-30.8	1897	1921						N
hsa-miR-885-3p	22	-30.8	3265	3287						M
hsa-miR-1269a	22	-30.7	6076	6098						F
hsa-miR-185-3p	22	-30.7	11710	11732						L
hsa-miR-3619-3p	22	-30.7	10785	10807						L
hsa-miR-4259	22	-30.7	8300	8322
hsa-miR-432-5p	23	-30.7	9895	9918						L
hsa-miR-4425	22	-30.7	14500	14522						L
hsa-miR-4425					19	-23.1	11421	11440	162	L
hsa-miR-4745-5p	23	-30.7	5436	5459						G
hsa-miR-4758-3p	23	-30.7	10788	10811						L
hsa-miR-5006-5p	21	-30.7	5451	5472						G
hsa-miR-532-3p	22	-30.7	1900	1922						N
hsa-miR-5698	22	-30.7	5665	5687						F
hsa-miR-6756-3p	20	-30.7	1891	1911						N
hsa-miR-6787-5p	22	-30.7	5679	5701						F
hsa-miR-6883-5p	22	-30.7	5501	5523						G
hsa-miR-933	22	-30.7	1564	1586						N
hsa-miR-12128	26	-30.6	10294	10320						L
hsa-miR-143-5p	22	-30.6	1835	1857						N
hsa-miR-200c-5p	22	-30.6	7670	7692	19	-24.64	7671	7690	166	M2
hsa-miR-204-3p	21	-30.6	14501	14522	11	-20.09	14503	14514	148	L
hsa-miR-3158-3p	22	-30.6	6099	6121						F
hsa-miR-423-3p	23	-30.6	1916	1939						N
hsa-miR-4433a-5p	21	-30.6	1895	1916						N
hsa-miR-4731-5p	22	-30.6	5684	5706						F
hsa-miR-4731-5p(a)					19	-20.84	4929	4948	144	G
hsa-miR-6511b-3p	23	-30.6	10789	10812						L
hsa-miR-6735-3p	22	-30.6	1563	1585						N
hsa-miR-6753-3p	22	-30.6	11653	11675						L
hsa-miR-6769b-5p	23	-30.6	5517	5540						G
hsa-miR-718	21	-30.6	1906	1927						N
hsa-miR-7706	24	-30.6	13113	13137						L
hsa-miR-106b-3p	22	-30.5	1899	1921						N
hsa-miR-2113	21	-30.5	13114	13135						L
hsa-miR-2113(a)					17	-22.55	3464	3481	160	M
hsa-miR-4675	22	-30.5	11711	11733						L
hsa-miR-4715-5p	22	-30.5	6148	6170						F
hsa-miR-642a-5p	22	-30.5	13013	13035						L
hsa-miR-642a-5p(a)					20	-23.62	13009	13029	159	L
hsa-miR-6814-5p	22	-30.5	13315	13337						L
hsa-miR-6814-5p(a)					18	-22.3	13324	13342	161	L
hsa-miR-6893-5p	21	-30.5	7665	7686						M2
hsa-miR-1229-3p	23	-30.4	1891	1914						N
hsa-miR-1229-3p(a)					12	-22.13	12211	12223	151	L
hsa-miR-1269b	22	-30.4	6076	6098						F
hsa-miR-138-1-3p	22	-30.4	7791	7813						M2
hsa-miR-33b-3p	22	-30.4	2120	2142						N
hsa-miR-3692-5p	24	-30.4	3336	3360						M
hsa-miR-3692-5p(a)					24	-23.41	3344	3368	154	M
hsa-miR-3911	22	-30.4	5460	5482						G
hsa-miR-3943	23	-30.4	1899	1922						N
hsa-miR-4529-5p	22	-30.4	7259	7281						F
hsa-miR-4654	22	-30.4	4888	4910						G
hsa-miR-4793-5p	24	-30.4	2008	2032						N
hsa-miR-564	19	-30.4	6969	6988						F
hsa-miR-663b	22	-30.4	2111	2133						N
hsa-miR-6721-5p	23	-30.4	14489	14512						L
hsa-miR-6730-3p	22	-30.4	1894	1916						N
hsa-miR-6867-5p	23	-30.4	4003	4026						M
hsa-miR-8060	24	-30.4	6678	6702						F
hsa-miR-1197	21	-30.3	12493	12514						L
hsa-miR-1197(a)					18	-18.26	3500	3518	157	M
hsa-miR-1207-5p	21	-30.3	5448	5469						G
hsa-miR-1231	20	-30.3	2115	2135						N
hsa-miR-1231(a)					15	-18.14	12796	12811	146	L
hsa-miR-3194-3p	22	-30.3	1961	1983						N
hsa-miR-4437	21	-30.3	4431	4452						SH
hsa-miR-4633-5p	20	-30.3	2113	2133	15	-22.46	2119	2134	162	N
hsa-miR-4657	23	-30.3	4120	4143
hsa-miR-4657(a)					20	-19.33	3251	3271	153	M
hsa-miR-4783-3p	23	-30.3	6077	6100						F
hsa-miR-4787-5p	22	-30.3	5675	5697						F
hsa-miR-503-3p	23	-30.3	11701	11724						L
hsa-miR-6503-3p	21	-30.3	14469	14490						L
hsa-miR-6749-3p	21	-30.3	2124	2145						N
hsa-miR-6772-3p	23	-30.3	7756	7779						M2
hsa-miR-6772-3p(a)					16	-21.95	14014	14030	153	L
hsa-miR-6804-3p	22	-30.3	10787	10809						L
hsa-miR-6855-5p	25	-30.3	3466	3491						M
hsa-miR-6855-5p(a)					22	-20.37	6776	6798	151	F
hsa-miR-10226	22	-30.2	2122	2144						N
hsa-miR-1909-3p	22	-30.2	2114	2136						N
hsa-miR-3131	23	-30.2	7281	7304						F
hsa-miR-3616-3p	23	-30.2	3316	3339						M
hsa-miR-4254	23	-30.2	1558	1581						N
hsa-miR-4638-3p	23	-30.2	10787	10810						L
hsa-miR-663a	22	-30.2	14500	14522						L
hsa-miR-6764-5p	22	-30.2	2120	2142						N
hsa-miR-6808-5p	22	-30.2	3332	3354						M
hsa-miR-6819-5p	22	-30.2	5461	5483						G
hsa-miR-6845-3p	21	-30.2	2124	2145						N
hsa-miR-7107-5p	22	-30.2	5448	5470						G
hsa-miR-7113-3p	23	-30.2	1894	1917						N
hsa-miR-1294	22	-30.1	329	351						NS1
hsa-miR-211-5p	22	-30.1	14022	14044						L
hsa-miR-3085-3p	21	-30.1	1917	1938						N
hsa-miR-3677-3p	22	-30.1	12223	12245						L
hsa-miR-4436b-5p	22	-30.1	13114	13136						L
hsa-miR-4481	17	-30.1	5252	5269						G
